# Supplementary material for: Interaction of Linear Polyelectrolytes with Proteins: Role of Specific Charge–Charge Interaction and Ionic Strength
Source: Biomolecules. 2021 Sep 17;11(9):1377. doi: 10.3390/biom11091377 (PMC8472085; doi:10.3390/biom11091377)
Supplement: Supplementary file 1 [file biomolecules-11-01377-s001.zip]

Archive with 1 entries (1 files):
- biomolecules-1363948-supplementary.pdf
